# Supplementary material for: Evaluation of Hepatic Toxicity after Repeated Stereotactic Body Radiation Therapy for Recurrent Hepatocellular Carcinoma using Deformable Image Registration
Source: Sci Rep. 2018 Nov 1;8:16224. doi: 10.1038/s41598-018-34676-1 (PMC6212421; doi:10.1038/s41598-018-34676-1)
Supplement: Supplementary file 2 — Dataset 1 [file 41598_2018_34676_MOESM2_ESM.xlsx]

## Sheet: Raw_data
			1st SBRT																				Interval	2nd SBRT																				DIR
Case no.	Sex	Viral	Age	ECOG	Prev Treat.		CP-score-pre	CP-class-pre	Tumor size	GTV	PTV	normal liver	Total dose	Fx size	MLD	RECIST	Local failure	Local control	G3 Hepatotox	CP-score-post	CP-class-post	RILD		Age	ECOG	Interim Treat.		CP-score-pre	CP-class-pre	Tumor size	GTV	PTV	normal liver	Total dose	Fx size	MLD	RECIST	Local failure	Local control	G3 Hepatotox	CP-score-post	CP-class-post	RILD	DSC_DIR	DSC_Rigid	Cum_MLD	rV15Gy	Dmax	V5Gy
		1. HBV			Session no.	Surgery			(cm)	(cm³)	(cm³)	(cm³)	(Gy)	(Gy)	(Gy)	0: CR	0. No	(months)								Session no.	Surgery			(cm)	(cm³)	(cm³)	(cm³)	(Gy)	(Gy)	(Gy)	0: CR	0. No	(months)							(Gy)	(cm³)	(Gy)	(cm³)
		2. HCV				0. No										1: PR	1. Yes										0. No										1: PR	1. Yes
		3. NBNC				1. Yes										2: SD											1. Yes										2: SD
																3: PD																					3: PD
1	M	1	52.2849	0	5	0	8	B	1.1	2.7	23.2	923.6	36	12	6.176	0	0	125.133	0	7	B	0	61.8	57.3644	0	2	0	7	B	2	4.6	25.7	879.7	40	10	4.578	1	1	28.3333	0	7	B	0	0.91	0.78	9.7	724.873	84.2	455.685
2	F	1	67.2603	1	5	0	5	A	3.2	18.9	60.1	994.8	45	15	6.63	1	0	86.9667	0	5	A	0	54.6	71.7479	0	1	0	5	A	4.7	25.2	81.9	939.7	48	12	12.819	1	0	32.3667	0	6	A	0	0.94	0.85	18.7	518.714	60.6	769.614
3	M	1	55.9041	0	1	0	8	B	1.5	5.4	29	796.9	36	12	5.446	1	0	77.5667	0	9	B	0	42.2667	59.3781	0	1	0	9	B	2.7	4.7	26.1	726	30	10	4.9	2	0	35.3	0	9	B	0	0.91	0.74	9.1	607.662	41.4	464.64
4	F	1	48.7671	0	10	0	5	A	3	9.3	55.7	929.6	45	15	9.287	0	1	9.13333	0	5	A	0	5.83333	49.2466	0	0	0	6	A	1.1	1.6	15.7	838.8	45	15	6.786	0	0	9.83333	0	6	A	0	0.92	0.82	15.3	543.542	68.9	589.676
5	M	1	45	0	5	0	5	A	1.2	2.3	21	1603.1	45	15	2.201	1	0	79.9667	0	5	A	0	19.3667	46.5918	0	2	0	5	A	1.9	5..5	27.7	1540.9	45	15	3.2	0	0	60.6	0	5	A	0	0.94	0.87	4.6	1403.76	97.7	314.344
6	M	2	72.1178	2	2	0	6	A	1	0.9	16.3	1097	45	15	5.922	0	0	41.6333	0	6	A	0	29.6667	74.5562	0	1	0	6	A	1.2	1.3	11.6	929.1	45	15	7.6	0	0	11.9667	0	6	A	0	0.95	0.83	12.7	595.553	58.3	542.594
7	M	1	56.6438	0	9	0	5	A	2.6	6.5	36.7	1311	45	15	6.858	0	0	90.7333	0	5	A	0	30.8	59.1753	0	5	0	5	A	2.2	8.4	45.4	1183.7	45	15	6.9	0	0	59.9333	0	5	A	0	0.94	0.87	12.3	839.243	85.8	725.608
8	M	1	67.2822	0	3	0	5	A	1.4	1.8	15.7	1274.1	60	20	5.679	0	0	61.7	1	5	A	1	17.0667	68.6849	0	1	0	5	A	2.6	6.8	27.8	1214.8	45	15	4.9	1	0	44.6333	0	5	A	0	0.95	0.87	8.7	1022.86	66.9	670.57
9	M	2	67.674	0	8	0	5	A	1.7	5.8	36.4	1406.3	45	15	5.471	0	1	29.7333	0	5	A	0	25.8667	69.8	0	5	0	5	A	1.5	2.8	17.8	1243.5	45	15	5.8	0	0	9.83333	0	5	A	0	0.94	0.88	10.7	926.408	97.4	530.975
10	M	1	52.5479	0	2	0	6	A	1.5	3	23.1	1429.8	45	15	6.346	0	0	39.9	0	7	B	0	23.0667	54.4438	0	2	0	7	B	4.5	16.6	69.6	1220.3	45	15	4.7	1	0	16.8333	0	8	B	0	0.85	0.81	9.2	1004.31	93.4	396.598
11	M	2	66.0411	0	4	0	5	A	1.5	4.5	26.7	1209.9	45	15	8.315	0	0	79.9333	0	5	A	0	58.5667	70.8548	0	2	0	6	A	1.5	3.6	21.4	1061.4	45	15	6.4	0	0	21.3667	0	5	A	0	0.96	0.87	11.8	742.98	77.2	669.743
12	M	1	52.8548	0	3	0	6	A	2.9	15.4	60.3	995.2	45	15	9.4	1	0	71.9333	0	6	A	0	47.8333	56.7863	0	3	0	5	A	1.3	1.7	14.4	866.8	45	15	4.9	0	0	24.1	0	5	A	0	0.89	0.79	11.2	686.506	79.5	538.283
13	M	3	57.5233	0	3	0	5	A	0.9	0.6	10.3	1443.9	45	15	3.054	0	0	56.6	0	5	A	0	3.73333	57.8301	0	0	0	5	A	2	6.7	47.4	1515.1	45	15	5.9	0	0	52.8667	0	5	A	0	0.95	0.89	9	1252.99	94.5	754.52
14	M	1	67.6904	0	7	0	5	A	1.3	1.2	14.5	1604.4	45	15	2.7	0	0	28.9	0	5	A	0	3.7	67.9945	0	0	0	5	A	2	6.4	37	1705.3	45	15	7.1	2	1	8.13333	0	5	A	0	0.94	0.92	7.2	1495.55	52.6	724.752
15	F	1	65.5151	0	4	0	5	A	0.8	1.1	11.5	1057	45	15	5.9	2	0	47.1667	0	5	A	0	15.4333	66.7836	0	1	0	6	A	2.8	3.5	22.6	1059.8	45	15	5.8	2	0	31.7333	0	5	A	0	0.96	0.89	11.1	736.561	91.8	522.481
16	M	1	62.3233	0	13	0	5	A	1.6	3.7	21.8	1234.9	45	15	8	2	0	46.8333	0	5	A	0	10.7	63.2027	0	3	0	5	A	1.8	2.9	29.4	1240.1	45	15	3.9	0	0	36.1333	0	5	A	0	0.92	0.83	10.9	932.555	51.4	665.934
17	M	1	71.9425	1	12	0	5	A	1.5	22.8	146.9	1264	36	12	12	2	1	7.1	0	5	A	0	2.06667	72.1123	0	0	0	5	A	2.8	9.4	42	1260.2	36	12	4.6	2	0	3.6	0	5	A	0	0.95	0.89	8.6	1030.84	39.9	587.253
18	M	1	75.7562	0	1	0	5	A	0.8	2.4	17.7	990.3	45	15	6.7	2	0	69.6333	0	5	A	0	34.7667	78.6137	0	0	0	5	A	1.5	5	27.3	1153.9	45	15	5.4	0	0	34.8667	0	5	A	0	0.95	0.86	11.1	863.117	57.1	660.031
19	F	1	63.8603	0	2	0	5	A	1	1.6	15.5	1125.8	45	15	6.8	0	0	31.3333	0	6	A	0	5.3	64.2959	0	0	0	5	A	0.5	7.7	35.3	1119	36	12	6.5	2	0	26.0333	0	5	A	0	0.95	0.91	12.6	790.014	66.7	732.945
20	F	1	70.1836	0	5	0	5	A	1.1	1.5	19	1128.5	45	15	5.9	0	1	36.7	0	5	A	0	10.8	71.0712	0	0	0	5	A	2.9	8.5	34.5	1085.5	45	15	6.7	1	0	48.0333	0	5	A	0	0.94	0.89	11.4	824.98	94.1	405.977
21	M	1	68.0466	0	8	0	5	A	1.5	2.7	29.1	1272.3	45	15	5.5	1	0	46.6333	0	5	A	0	8.33333	68.7315	0	0	0	5	A	3.7	16.7	65	1260.3	45	15	3.8	0	0	38.3	0	5	A	0	0.95	0.88	9.1	1058.65	50.3	674.26
22	M	2	71.5699	0	2	1	5	A	2.1	8.3	34.8	1093.8	45	15	7	1	0	40.6333	0	6	A	0	19.3667	73.1616	0	0	0	6	A	1	0.7	5.1	984.3	45	15	2.693	2	1	8.96667	0	6	A	0	0.95	0.88	7.2	852.404	70.1	360.254
23	F	1	55.9288	0	3	0	5	A	1.2	0.7	9	1160.5	45	15	2.8	0	0	21.0333	0	5	A	0	9.56667	56.7151	0	0	0	5	A	1.6	2.9	19.1	1057.5	45	15	5.1	2	0	11.4667	0	5	A	0	0.94	0.89	7.7	908.393	63	450.495
24	M	1	51.8575	0	4	0	6	A	2	12.5	60.4	1734.8	45	15	5.1	0	0	45	0	5	A	0	26.8667	54.0658	0	0	0	5	A	1	2.5	13	1606.8	60	15	9.7	2	0	18.1333	0	5	A	0	0.93	0.8	7.8	1356.14	66.9	724.667
25	M	2	59.8247	0	14	0	5	A	1.8	2.7	18.4	1290.4	45	15	4.9	0	0	63.8333	0	6	A	0	30.5667	62.337	1	3	0	5	A	2.1	4.2	26.7	1388.4	45	15	4.2	0	1	25.5	0	5	A	0	0.91	0.83	8.9	1103.78	91.2	487.328
26	M	2	74.6521	1	7	0	5	A	2.2	2.3	19.5	1140.6	45	15	4.8	0	0	41.3667	0	5	A	0	14.7333	75.863	0	0	0	5	A	1.3	1	9.4	1196.8	45	15	2.633	1	0	26.6333	0	5	A	0	0.92	0.86	6.9	1068.74	49.8	505.05
27	M	1	58.4411	0	1	0	5	A	1.6	1.5	13.5	919.2	45	15	5.5	0	0	62.2667	0	5	A	0	38.0667	61.5699	0	3	0	5	A	1.5	3.6	21.9	914.8	45	15	5	0	0	24.2	0	5	A	0	0.91	0.84	10.9	714.459	83.2	489.418
28	M	1	52.0904	0	0	0	6	A	2	4.3	27.7	1323.4	45	15	7.287	0	1	46	0	7	B	0	39.9333	55.3726	0	1	0	6	A	2.2	6.9	30.2	990.5	45	15	3.9	0	0	11.2667	0	6	A	0	0.88	0.78	8.9	787.447	97.3	400.162
29	M	3	74.789	0	6	0	6	A	1.8	2.3	18.2	1238.6	45	15	2.534	2	0	56.4667	0	5	A	0	9.53333	75.5726	0	0	0	5	A	1	2.3	16.2	1231.8	60	15	4.653	1	0	46.9333	0	5	A	0	0.93	0.9	7.2	1029.78	75.4	357.222
30	F	1	57.1753	1	19	0	5	A	1.4	1.5	12	1627.6	45	15	3.488	1	0	57.5333	0	5	A	0	18.6667	58.7096	0	1	0	5	A	1.4	2.3	12	1450.8	60	15	4.691	1	0	38.8667	0	5	A	0	0.96	0.9	7.7	1198.36	109.7	470.059
31	M	1	60.674	0	7	0	5	A	2.5	3.9	24.3	1235.5	45	15	5.2	0	0	21.4667	0	5	A	0	7.46667	61.2877	0	0	0	5	A	1.5	1.2	21	1246.2	45	15	5.3	2	0	14	0	5	A	0	0.95	0.9	9.9	978.267	61.2	654.255
32	M	1	65.4877	0	2	0	6	A	1.5	2.5	13.4	834.3	60	15	6.67	0	1	41.3333	0	6	A	0	17.5333	66.9288	0	0	0	5	A	1.6	2	10.1	707.3	60	15	5.841	0	0	38.9333	0	6	A	0	0.91	0.81	11.2	555.938	67.4	450.55
33	M	1	70.0521	0	3	0	6	A	1.8	2.1	17	1127.7	45	15	5.7	0	0	29.2	0	6	A	0	26.4	72.2219	0	6	0	7	B	3.4	11.5	46.6	1139.3	45	15	8.1	2	0	2.8	1	12	C	1	0.96	0.79	12.5	794.092	65.1	745.102
34	M	1	50.474	0	5	0	5	A	1.6	4.2	26.8	2102.2	45	15	3.6	0	0	28.9333	0	5	A	0	27.7667	52.7562	0	3	0	5	A	1.4	2.5	26.1	2143.8	60	15	3.5	2	0	1.16667	0	5	A	0	0.96	0.88	6.7	1890.83	66.4	771.768
35	M	3	61.7562	1	3	0	5	A	1.8	12.7	62.7	1455.7	45	15	8.4	2	0	52.1	0	6	A	0	18.4	63.2685	0	1	0	5	A	3.3	10	56.9	1292.1	45	15	7.1	2	0	33.7	0	5	A	0	0.92	0.86	13.7	860.539	59	1031.1
36	F	2	71.0438	0	1	0	6	A	2.6	9.1	38.6	888.8	45	15	9.696	2	0	30.8667	0	7	B	0	12.2	72.0466	0	2	0	6	A	2.6	3.9	14.8	877.9	45	15	5.131	1	0	18.6667	0	6	A	0	0.93	0.84	13.7	560.1	60.6	538.153
37	M	2	72.3753	1	8	0	5	A	1.1	0.6	9.1	967.6	45	15	3.227	0	0	27.6333	0	6	A	0	21.7667	74.1644	0	1	0	5	A	1.9	4.1	20.3	945.8	45	15	7.2	0	0	5.86667	0	6	A	0	0.94	0.87	9.7	789.743	66	683.813
38	M	1	56.0466	0	6	0	5	A	1.2	2.7	29.7	1168.4	45	15	3.8	1	0	51.1667	0	5	A	0	17.4667	57.4822	0	0	0	5	A	2.4	3.5	22.7	1106.8	45	15	6.5	0	0	33.7	0	5	A	0	0.9	0.9	8	949.634	50.9	555.614
39	M	1	55.6575	0	2	0	5	A	1.2	7.9	44.1	925.4	36	12	7.6	1	0	33.6667	0	5	A	0	13.8333	56.7945	0	0	0	5	A	1	0.5	7.1	1056.8	60	15	5.302	0	0	19.8333	0	5	A	0	0.9	0.84	12.5	729.192	88.4	496.696
40	M	1	72.2877	0	6	0	5	A	1.7	2.4	17.7	1037.8	45	15	5.2	0	0	50.7333	0	5	A	0	16.1333	73.6137	0	2	0	5	A	1.5	2.1	14.5	1134.9	45	15	3.648	0	0	34.6	0	6	A	0	0.98	0.9	8.1	993.038	61.6	593.553
41	M	1	70.1644	1	3	0	5	A	0.8	1.4	15.7	1239.4	45	15	5.5	0	0	49.4667	0	5	A	0	16.3333	71.5068	0	0	0	5	A	1.6	2.1	16	1002	45	15	4.5	0	0	33.1333	0	5	A	0	0.94	0.83	9.4	798.594	68.7	489.978
42	M	1	48.5808	0	6	1	5	A	0.8	0.4	7.9	1072.4	45	15	3.246	0	0	50.9	0	6	A	0	20.8333	50.2932	0	2	0	5	A	1.9	1.8	16.8	1193	45	15	3.535	0	0	30.0667	0	5	A	0	0.94	0.85	6.5	1051.03	50.1	452.147
43	M	1	63.537	0	2	0	6	A	1.9	3.6	22.2	1011.4	45	15	5.6	0	0	21.5667	0	7	B	0	11.7667	64.5041	0	0	0	7	B	1.7	2.6	20.2	881.1	32	8	4.891	2	0	9.8	0	7	B	0	0.93	0.83	9.3	708.404	86.1	444.956
44	M	1	41.7205	0	3	1	5	A	1.3	2	15.2	1131.5	60	15	7.47	0	0	50.4333	0	5	A	0	24.0667	43.6986	0	1	0	5	A	1.4	1.5	17.9	1152.3	45	15	3.5	0	0	26.3667	0	5	A	0	0.94	0.85	9.6	861.92	69.5	589.978
45	M	1	51.1781	0	0	0	8	B	2.2	4.6	22.4	804.2	60	15	3.979	1	0	47.9	0	6	A	0	14.4667	52.3671	1	0	0	6	A	1	1.4	12.7	857.7	45	15	4.3	0	0	33.4333	0	5	A	0	0.92	0.85	7.7	744.484	62.8	315.634
46	M	1	41.9425	0	2	0	5	A	1.1	1.2	11.1	1556.5	45	15	3.064	1	0	75.2333	0	5	A	0	25.4	44.0301	0	0	0	5	A	1	0.6	7.9	1415	45	15	1.7	2	0	49.8333	0	5	A	0	0.94	0.87	4.4	1330.1	48.5	345.26
47	M	1	57.8932	0	3	0	6	A	2.1	5.6	39.9	863.6	60	15	12.391	0	0	49.3667	0	7	B	0	12	58.8795	0	0	0	7	B	1.8	3.4	14.3	793.8	45	15	7.585	2	0	37.3667	0	9	B	1	0.94	0.86	19.3	463.579	95.6	615.989
48	M	1	56.0658	0	0	0	6	A	2.1	5	26.5	1486.8	48	12	4.073	1	0	49.6	0	5	A	0	7.36667	56.6712	0	0	0	6	A	1.8	2.9	21.5	1683.2	60	15	5.3688	0	0	42.2333	0	5	A	0	0.96	0.88	9	1427.35	65.4	895.462
49	M	1	67.6795	0	4	0	6	A	1.5	3.2	38.9	1327.6	60	15	14.218	1	1	18.8	0	5	A	0	20.7667	69.3863	0	1	0	6	A	2.4	3.7	21.5	1365.1	45	15	3.8	0	0	28.2667	0	6	A	0	0.92	0.83	16.6	840.902	115.3	839.536
50	F	2	67.3644	0	2	0	6	A	1.7	2.8	15.9	1092.6	60	15	4.053	0	0	48.1667	0	6	A	0	22.6333	69.2247	0	0	0	6	A	2.2	2.9	19.8	922.7	60	20	6.157	2	0	25.5333	0	7	B	0	0.92	0.8	9.5	717.861	70.5	446.587
51	F	2	64.6466	0	3	0	6	A	1.9	4.3	34.3	1400.7	60	15	8.02	0	0	46.6333	0	6	A	0	12.6667	65.6877	0	0	0	6	A	1.2	1.4	24.6	1359.8	45	15	2.022	0	0	33.9667	0	6	A	0	0.95	0.83	9.2	1096	65.3	584.714
52	F	2	65.1863	0	1	0	6	A	1.4	1.1	12	930.2	60	15	3.472	0	0	7.43333	0	6	A	0	5.56667	65.6438	0	0	0	8	B	1.5	1.6	14.2	775.5	60	15	7.471	2	0	1.86667	0	9	B	0	0.89	0.82	10.4	633.583	66.9	483.912
53	F	1	68.7945	0	10	0	5	A	2.6	5.9	35.8	1319.3	60	15	8.251	0	0	45.1667	0	5	A	0	16.7	70.1671	0	0	0	5	A	2.2	7.5	39.3	1263.9	60	20	11.729	0	0	28.4667	0	5	A	0	0.96	0.9	19.5	612.991	82.2	946.661
54	M	1	62.0493	2	4	0	5	A	1.9	4	20.6	1389.3	45	15	3.139	0	0	47.6667	0	5	A	0	16.5667	63.411	0	4	0	5	A	1.7	1.6	15.3	1337.3	45	15	4	0	0	31.1	0	6	A	0	0.96	0.89	6.6	1203.57	56.6	637.892
55	M	2	71.2192	0	2	0	7	B	3.1	13.2	33.6	1414.8	45	15	5.498	1	0	27.1667	0	7	B	0	16.4	72.5671	2	1	0	8	B	1.8	2.8	17.3	1350.1	45	15	3.8	0	0	10.7667	0	8	B	0	0.86	0.8	6.8	1169.19	74.7	508.988
56	M	1	64.5781	0	5	1	5	A	2.3	5.2	23.4	1357.2	60	15	3.606	2	0	46.5333	0	5	A	0	15.3667	65.8411	0	0	0	5	A	1.5	2.4	21	1321.3	45	15	3.7	2	0	31.1667	0	5	A	0	0.95	0.9	6.1	1160.1	64	420.173
57	M	3	70.5479	0	3	0	6	A	2	6.7	18.7	1132.5	45	15	5.773	2	0	41.4	0	6	A	0	14.7333	71.7589	2	0	0	7	B	1.7	2.7	16	1051.3	45	15	5	0	0	26.6667	0	8	B	0	0.82	0.77	10.3	801.091	79.4	380.571
58	M	3	75.1918	0	0	0	7	B	2.2	7.6	19.9	1134.6	45	15	5.964	0	0	44.1333	0	7	B	0	18.1667	76.6849	0	1	0	7	B	1.2	3	24.5	1116.5	36	12	7.4	0	0	25.9667	0	7	B	0	0.91	0.83	13	813.928	87.3	856.356
59	M	1	53.663	0	3	0	5	A	3.7	16.3	39.5	1406.1	45	15	4.763	2	0	43.5	0	5	A	0	14.7333	54.874	0	0	0	5	A	2.2	5.2	28.9	1457.2	45	15	6.3	0	0	28.7667	0	5	A	0	0.94	0.88	12.5	1044.81	65.2	1014.21
60	M	1	52.789	0	2	1	5	A	1.8	4.4	14.8	1340.4	45	15	3.208	2	0	45.9667	0	6	A	0	23.7	54.737	0	0	0	5	A	1.1	1.2	13.9	1411.4	45	15	3.7	0	0	22.2667	0	5	A	0	0.96	0.94	6.4	1249.09	52.9	588.554
61	M	1	68.9726	0	9	1	5	A	1.5	1.8	12.1	1393.2	60	15	5.006	0	0	32.8667	0	5	A	0	21.3333	70.726	0	0	0	5	A	1.7	4.3	27.1	1211.3	60	15	8.032	0	0	11.5333	0	5	A	0	0.96	0.91	12.8	792.19	124	594.748
62	F	1	38.9233	0	1	0	6	A	1.6	2	16.6	941.5	48	12	7.878	0	0	90.9667	0	6	A	0	50.2	43.0493	0	2	0	5	A	1	1.9	11	1135.1	60	15	5.307	0	0	40.7667	0	5	A	0	0.91	0.83	11.6	819.542	77.4	654.953
63	M	1	61.2767	0	9	1	5	A	1.7	3.9	17.7	1260	60	15	8.619	0	0	53.0667	0	5	A	0	4.4	61.6384	0	2	0	6	A	2.2	4.6	17.4	1192	48	12	6.72	0	0	48.6667	0	5	A	0	0.95	0.9	14.7	766.456	70.9	828.44
64	M	2	68.2027	1	8	1	5	A	1.2	0.9	7.5	1024.3	60	15	5.538	0	0	49.3	0	5	A	0	8.86667	68.9315	0	0	0	5	A	1.7	3.5	20.9	1005.3	60	15	7.276	0	1	27	0	6	A	0	0.95	0.92	12.3	751.964	130.1	552.915
65	M	1	70.8027	0	9	0	5	A	1.5	1.2	7.1	1134.8	45	15	2.41	0	0	39.2333	0	5	A	0	10.5333	71.6685	0	0	0	5	A	1.6	1.6	16.3	879.8	45	15	5	0	0	28.7	0	5	A	0	0.92	0.83	7.6	753.109	57.7	347.521
66	M	2	73.3507	0	1	1	5	A	1.7	3.6	11.5	1270.9	45	15	3.874	2	0	41.3	0	5	A	0	9.1	74.0986	0	0	0	6	A	1	0.8	8.9	1250.8	45	15	2.9	0	0	32.2	0	6	A	0	0.95	0.94	6.3	1119.47	71.3	461.545
67	M	3	60.3644	0	1	0	5	A	3.2	19.9	39.9	2336.9	45	15	5.123	1	0	39.8	0	6	A	0	14.5	61.5562	0	0	0	7	B	1.8	4	21.1	2191.8	45	15	3.1	1	0	25.3	0	7	B	0	0.96	0.9	7	1900.29	62.2	856.994
68	F	1	68.3096	0	3	1	5	A	1.6	1.2	6.6	1121.4	60	15	4.991	2	0	34.4	0	5	A	0	6.03333	68.8055	0	1	0	5	A	1.5	1	10.1	1186.8	45	15	3.4	0	0	28.3667	0	5	A	0	0.94	0.88	7.5	956.561	71.8	442.676
69	M	1	59.9507	0	6	1	5	A	3.5	16.9	58.7	1170.7	60	15	7.321	2	0	35.3333	0	5	A	0	14.9667	61.1808	0	2	0	5	A	1.9	3.1	24.1	1187	60	15	4.966	2	0	20.3667	0	6	A	0	0.92	0.78	7.2	1024.38	80.3	288.441
70	F	2	77.3562	0	1	0	6	A	2.1	2.2	17.2	1216.8	45	15	3.9	2	0	33.6	0	5	A	0	8.93333	78.0904	0	0	0	6	A	1.8	2.1	18.2	1166.3	45	15	3.3	2	0	24.6667	0	6	A	0	0.94	0.9	7.1	1010.02	51.7	510.839
71	M	1	65.3726	0	3	0	6	A	2.6	5.4	29.9	1052.5	45	15	6.3	1	0	17	0	5	A	0	4.86667	65.7726	0	0	0	5	A	2.2	4.5	22.3	1026.7	45	15	4.6	2	0	12.1333	0	5	A	0	0.94	0.91	8.6	871.668	50.3	539.018
72	F	1	78.0438	0	1	0	6	A	1.5	7.9	32.7	1136.9	45	15	5.6	0	0	18.0333	0	6	A	0	7.06667	78.6247	0	0	0	6	A	1.1	3.1	19	1244.7	45	15	3.9	0	0	10.9667	0	5	A	0	0.91	0.83	8.9	949.706	54.7	562.604
73	M	3	64.4137	0	1	0	6	A	2.7	5	27.5	1292.8	45	15	3.3	0	0	31.5667	0	6	A	0	6.56667	64.9534	0	0	0	6	A	1	0.6	14.1	1422.5	45	15	3.2	2	0	25	0	6	A	0	0.95	0.9	6.3	1217.66	52.1	470.848
74	M	1	49.9644	0	1	0	8	B	1.9	4.3	23.9	959.4	45	15	3.7	2	0	14.3667	0	8	B	0	6.53333	50.5014	0	0	0	8	B	1.7	3	23.2	899.9	45	15	7	0	0	7.83333	0	8	B	0	0.93	0.89	10.1	713.621	50	515.643
75	M	1	56.6986	0	2	0	5	A	2.2	6.6	30.6	1249.3	45	15	5.228	0	0	101.233	0	5	A	0	76.5667	62.9918	0	0	0	5	A	1.5	2.2	17.2	1126.1	45	15	3.9	0	0	24.6667	0	5	A	0	0.9	0.83	8.5	952.681	68.1	534.897
76	F	2	81.7808	0	2	0	5	A	4.1	27.5	87.4	1073.5	36	12	12	1	0	68.6667	0	5	A	0	40.5667	85.1151	1	1	0	5	A	1.3	1.3	17.7	1077.4	45	15	4.9	0	0	28.1	0	6	A	0	0.92	0.83	14.2	676.607	56.9	884.545
77	M	1	63.811	2	2	0	5	A	1.6	3.5	20.8	1324.8	45	15	5.5	2	0	66.4	0	6	A	0	42.5	67.3041	0	5	0	5	A	1.4	1.7	35.1	1405.1	45	15	7.5	0	0	23.9	0	5	A	0	0.95	0.83	12.3	944.227	54.7	963.899
78	M	1	57.5671	0	4	0	5	A	2.5	4.1	15.1	1295.4	36	12	2.595	2	0	29.6667	0	5	A	0	6	58.0603	0	0	0	5	A	1.4	0.9	11.3	1261.3	45	15	1.9	2	0	23.6667	0	5	A	0	0.96	0.87	4.3	1198.23	49.5	339.29
79	M	1	56.3726	0	4	0	6	A	1.9	2.7	20.7	1346.5	45	15	5.2	0	0	31.6	0	6	A	0	6.36667	56.8959	0	2	0	5	A	1.7	3	20.9	1334.7	45	15	5.8	1	0	25.2333	0	6	A	0	0.96	0.9	10.7	943.633	61	654.003
80	M	1	63.4877	0	5	1	5	A	1.5	1.2	10.6	1126.5	45	15	3.1	2	0	28.2333	0	5	A	0	4.96667	63.8959	0	0	0	5	A	1.6	1.8	17.5	1055.1	45	15	3.3	1	0	23.2667	0	5	A	0	0.95	0.87	6.2	959.086	49.4	332.356
81	M	1	69.6192	0	7	0	5	A	1.9	3.6	24.9	1029.1	45	15	3.7	2	0	31.0333	0	5	A	0	3	69.8658	0	0	0	5	A	2.9	12.8	42.5	887	45	15	7.49	1	0	28.0333	0	5	A	0	0.94	0.89	11	673.233	49.6	574.776
82	F	2	42.2274	0	2	0	6	A	1.8	3.1	20.6	1040.3	45	15	4.4	0	0	26.6	0	6	A	0	4.43333	42.5918	0	0	0	6	A	2	2.4	18.5	1076.6	45	15	2.9	0	0	22.1667	0	6	A	0	0.96	0.86	5	948.485	68.5	188.405
83	M	1	42.0521	0	2	0	5	A	1.8	2.5	24.5	1216.3	45	15	4.6	1	0	27.1667	0	5	A	0	6.76667	42.6082	0	1	0	5	A	2	8.8	46.6	938.7	45	15	7.2	1	0	20.4	0	5	A	0	0.95	0.86	11.6	731.247	55.7	682.435
84	M	2	72.1397	0	2	0	6	A	3.5	24	92.9	1234.3	36	12	9.4	1	0	20.3333	0	6	A	0	2.1	72.3123	0	0	0	6	A	2.2	6.2	29.7	1298	45	15	6.2	1	0	18.2333	0	6	A	0	0.94	0.88	17.4	694.43	63.3	1016.33
85	M	1	52.5014	0	1	1	5	A	1.7	2.5	20	1427.9	45	15	5.4	0	0	24.0333	0	5	A	0	2.06667	52.6712	0	1	0	5	A	1.7	1.4	13.4	1447.5	45	15	3.4	0	0	21.9667	0	5	A	0	0.96	0.93	8	1246.3	58.7	794.677
[truncated: 25 more columns]
